# Supplementary material for: Structural Probing with MNase Tethered to Ribosome Assembly Factors Resolves Flexible RNA Regions within the Nascent Pre-Ribosomal RNA
Source: Noncoding RNA. 2022 Jan 9;8(1):1. doi: 10.3390/ncrna8010001 (PMC8788456; doi:10.3390/ncrna8010001)
Supplement: Supplementary file 1 [file ncrna-08-00001-s001.zip]

Archive with 2 entries (2 files):
- Supplementary Figure 1.pdf
- Supplementary Tables.pdf
